# Supplementary material for: Study on the effect and mechanism of Lacticaseibacillus rhamnosus AFY06 on inflammation-associated colorectal cancer induced by AOM/DSS in mice
Source: Front Microbiol. 2024 Mar 20;15:1382781. doi: 10.3389/fmicb.2024.1382781 (PMC10987852; doi:10.3389/fmicb.2024.1382781)
Supplement: Supplementary file 1 [file Data_Sheet_1.ZIP]

Archive with 25 entries (20 files):
- DATA/
- DATA/Fig 1 and 2.xlsx
- DATA/Fig 3.pptx
- DATA/Fig 4/
- DATA/Fig 4/IL-1β-serum.xlsx
- DATA/Fig 4/IL-6-serum.xlsx
- DATA/Fig 4/iNOS-serum.xlsx
- DATA/Fig 4/NF-κB-serum.xlsx
- DATA/Fig 4/TNF-α-serum.xlsx
- DATA/Fig 5/
- DATA/Fig 5/IL-1β-tissue.xlsx
- DATA/Fig 5/IL-6-tissue.xlsx
- DATA/Fig 5/iNOS-tissue.xlsx
- DATA/Fig 5/NF-κB-tissue.xlsx
- DATA/Fig 5/TNF-α-tissue.xlsx
- DATA/Fig 6/
- DATA/Fig 6/IκBβ.xlsx
- DATA/Fig 6/p50.xlsx
- DATA/Fig 6/p52.xlsx
- DATA/Fig 6/p65.xlsx
- DATA/Fig 7/
- DATA/Fig 7/Bcl-2.xlsx
- DATA/Fig 7/Bcl-xL.xlsx
- DATA/Fig 7/Bid.xlsx
- DATA/Fig 7/caspase-8.xlsx
