# Supplementary material for: Study on the effect and mechanism of Lacticaseibacillus rhamnosus AFY06 on inflammation-associated colorectal cancer induced by AOM/DSS in mice
Source: Front Microbiol. 2024 Mar 20;15:1382781. doi: 10.3389/fmicb.2024.1382781 (PMC10987852; doi:10.3389/fmicb.2024.1382781)
Supplement: Supplementary file 1 [file Data_Sheet_1.ZIP › DATA/Fig 1 and 2.xlsx]

## Sheet: Sheet1
Week	Normal	Model	Aspirin	LR-AFY06L	LR-AFY06H			body weigt	Normal	Model	Aspirin	LR-AFY06L	LR-AFY06H			Normal	Model	Aspirin	LR-AFY06L	LR-AFY06H			Normal	Model	Aspirin	LR-AFY06L	LR-AFY06H
0	22.28	22.22	22.16	22.35	22.35				22.1	22.3	22.3	22.3	21.9			23.1	22.4	22.6	22.3	22.8			24.2	22.5	22.7	22.7	23.2
1	23.25	22.6	22.86	22.74	22.75				22.3	21.7	22.8	22.3	22.5			23.1	23	22.7	22.7	22.8			24.1	22.1	23.6	22.7	23
2	24.3	22.46	23.24	22.82	23.02				22.4	22.2	22.2	22.5	22			23.2	22.5	22.5	22.7	23			24.4	21.9	23.4	22.8	22.9
3	24.86	22.46	24.14	23.24	23.9				22.4	22.1	21.8	22.3	22.1			23.1	22.5	22.6	22.9	23			24.1	21.6	23.2	23	23.4
4	25.25	22.65	24.26	23.54	24.07				22.3	22.2	22.4	22.4	22.5			23.4	22.6	23.1	22.8	22.2			24.1	22.8	23.1	23.4	22.8
5	25.55	21.69	24.35	23.55	24.15				21.7	22.4	21.5	22.4	22.4			23.6	22.5	23	23	22.9			24.6	22.5	23	22.8	23.3
6	26.06	20.84	24.55	23.74	24.5				22.3	22.6	22	22.3	22.7			23	22.8	23	22.9	22.7			24	22.7	23.5	22.3	22.9
7	26.58	19.35	24.68	23.88	24.55				22.7	22.3	22.1	23	22.5			23.2	22.8	22.9	23.1	22.8			24.5	22.9	23.2	23.1	22.7
8	27.14	18.63	24.86	23.94	24.75				22.4	22.6	22.4	21.9	22.6			23.4	22.5	23.2	22.3	22.4			24.8	22.9	23.3	22.3	22.5
9	27.93	17.75	25.34	24.14	25.06				22.2	21.8	22.1	22.1	22.3			23.4	22.4	23	22.7	22.9			24.2	22.7	23.4	23.1	23.5
10	28.46	17.37	25.85	24.25	25.55				22.28	22.22	22.16	22.35	22.35			23.25	22.6	22.86	22.74	22.75			24.3	22.46	23.24	22.82	23.02
									0.257337	0.297396	0.356526	0.283823	0.267706			0.190029	0.2	0.241293	0.267499	0.259272			0.262467	0.44771	0.263312	0.348967	0.32249
									正常组	模型组	阿司匹林组	LR-AFY06L	LR-AFY06H			Normal	Model	Aspirin	LR-AFY06L	LR-AFY06H			Normal	Model	Aspirin	LR-AFY06L	LR-AFY06H
									25.6	22.8	24.6	23.4	24.1			25.4	22.3	24.2	23.6	23.8			25.4	21.5	24.8	23.5	24.5
Week	Normal	Model	Aspirin	LR-AFY06L	LR-AFY06H				24.7	22.2	24.4	23	23.6			25.5	23.6	24.6	23.4	24.1			25.6	22	24.8	23.3	23.9
0	0.257337	0.297396	0.356526	0.283823	0.267706				24.9	22.3	24.8	23.4	24			25.2	22.6	24.3	23.5	24.4			25.3	21.9	24	24.3	24.3
1	0.190029	0.2	0.241293	0.267499	0.259272				25	22.4	24	23.6	24.1			25.1	22.4	24	23.5	24.1			25.6	22	24.4	23.3	23.9
2	0.262467	0.44771	0.263312	0.348967	0.32249				24.9	22.8	23.5	23.3	24.4			25.4	22.3	25	23.7	23.8			25.4	21.7	24.1	23.5	23.4
3	0.343835	0.362706	0.432563	0.279682	0.343188				24.7	22.2	24.1	23.1	24.2			24.9	23	24.3	23.5	23.8			26	21.4	24.9	23.9	24.1
4	0.254951	0.527573	0.333999	0.340588	0.254078				25.2	23	23.9	22.7	23.5			25.5	22.6	24	23.4	24.3			25.8	21.1	24	23.2	24.4
5	0.250555	0.414863	0.365908	0.437798	0.334166				24.5	21.9	24.4	23.1	23.6			24.8	23.1	24.3	23.2	23.8			25.3	22.5	24.1	23	24.3
6	0.271621	0.31693	0.422295	0.287518	0.262467				24.5	22.8	23.5	23.2	23.4			25.2	22.9	23.9	23.2	24.2			25.3	21.5	24.4	24.2	24.4
7	0.293636	0.525463	0.355278	0.404969	0.445346				24.6	22.2	24.2	23.6	24.1			25.5	21.7	24	24.4	24.4			25.8	21.3	24	23.3	24.3
8	0.440202	0.432178	0.368782	0.371782	0.291548				24.86	22.46	24.14	23.24	23.9			25.25	22.65	24.26	23.54	24.07			25.55	21.69	24.35	23.55	24.15
9	0.3335	0.371932	0.429987	0.356526	0.400555				0.343835	0.362706	0.432563	0.279682	0.343188			0.254951	0.527573	0.333999	0.340588	0.254078			0.250555	0.414863	0.365908	0.437798	0.334166
10	0.356526	0.442342	0.353553	0.362859	0.359784
									Normal	Model	Aspirin	LR-AFY06L	LR-AFY06H			Normal	Model	Aspirin	LR-AFY06L	LR-AFY06H			Normal	Model	Aspirin	LR-AFY06L	LR-AFY06H
									26	20.6	25.1	23.9	24.6			26.4	19.4	25.1	23.5	25.3			27	18	25.1	24	24.9
									26.4	20.7	24.6	23.4	24.2			27	19.4	24.6	24	24.8			27.3	18.9	24.3	23.6	25
									26.1	20.8	24.6	23.7	24.5			26.1	19	24.2	24.1	24.6			27.1	19.5	25	23.3	24.5
									25.7	21.1	24.8	23.7	24.7			26.3	20	24.4	23.8	24.1			27.1	18.7	24.4	23.9	25
									26.1	20.5	24.8	24	24.7			26.9	18.1	24.5	23.1	24.5			26.8	18.6	24.7	23.8	24.7
									26.1	20.6	24.5	23.6	24.4			26.5	19.4	24.8	23.7	24.9			28.2	18.8	25.4	24	25.2
									25.9	20.8	23.6	23.8	24.1			26.6	19.6	25.1	24.4	24.1			26.5	18.3	25.2	23.7	24.5
									26.4	21.3	24.9	23.7	24.8			26.4	19.3	25.1	24.1	24.6			27	18.2	24.5	24.6	24.5
									26.3	20.6	24.2	23.3	24.8			26.7	19.9	24.2	23.7	24.8			27.1	18.9	24.9	24.3	24.9
									25.6	21.4	24.4	24.3	24.2			26.9	19.4	24.8	24.4	23.8			27.3	18.4	25.1	24.2	24.3
									26.06	20.84	24.55	23.74	24.5			26.58	19.35	24.68	23.88	24.55			27.14	18.63	24.86	23.94	24.75
									0.271621	0.31693	0.422295	0.287518	0.262467			0.293636	0.525463	0.355278	0.404969	0.445346			0.440202	0.432178	0.368782	0.371782	0.291548
									Normal	Model	Aspirin	LR-AFY06L	LR-AFY06H			Normal	Model	Aspirin	LR-AFY06L	LR-AFY06H
									28.3	17.4	24.8	24.1	25.7			28.8	16.8	26	24.8	25.5
									27.6	17.7	25.3	24	25.1			27.6	17.4	26	24.2	26
									27.9	18	25.9	24.7	24.4			28.5	17.1	25.1	24.2	25.6
									28.5	18.4	24.5	24.4	25.3			28.4	17.4	26.2	23.5	25.2
									27.8	18.2	25.6	24.1	24.9			28.4	16.9	26.2	24.2	24.9
									27.4	17.8	25.3	24.1	24.9			28.4	18.1	25.6	24.3	25.8
									27.7	17.3	25.8	23.6	24.5			28.8	17.4	25.5	23.9	25.4
									28.2	17.8	25.3	23.6	25.1			28.3	17.4	26	24.6	25.6
									27.9	17.6	25.6	24.3	25.3			28.6	17.1	26.1	24.3	26.1
									28	17.3	25.3	24.5	25.4			28.8	18.1	25.8	24.5	25.4
									27.93	17.75	25.34	24.14	25.06			28.46	17.37	25.85	24.25	25.55
									0.3335	0.371932	0.429987	0.356526	0.400555			0.356526	0.442342	0.353553	0.362859	0.359784
															colon weight	Normal	Model	Aspirin	LR-AFY06L	LR-AFY06H
																0.33	0.52	0.4	0.47	0.41
																0.34	0.41	0.39	0.47	0.49
																0.36	0.5	0.48	0.47	0.41
																0.36	0.49	0.43	0.49	0.41
																0.35	0.52	0.44	0.37	0.41
																0.29	0.53	0.32	0.49	0.45
																0.35	0.57	0.38	0.41	0.43
																0.39	0.52	0.41	0.44	0.38
																0.36	0.56	0.4	0.42	0.42
																0.34	0.44	0.41	0.52	0.44
Normal	Model	Aspirin	LR-AFY06L	LR-AFY06H
53.2258	98.1132	68.9655	95.9184	70.6897												Normal	Model	Aspirin	LR-AFY06L	LR-AFY06H
52.3077	80.3922	63.9344	100	87.5												1.14583	3.09524	1.53846	1.89516	1.60784
52.1739	102.041	82.7586	88.6792	74.5455												1.23188	2.35632	1.5	1.94215	1.88462
52.1739	111.364	76.7857	94.2308	71.9298												1.26316	2.92398	1.91235	1.94215	1.60156
48.6111	126.829	73.3333	67.2727	77.3585												1.26761	2.81609	1.64122	2.08511	1.62698
45.3125	110.417	59.2593	96.0784	84.9057												1.23239	3.07692	1.67939	1.52893	1.64659
53.8462	114	71.6981	80.3922	69.3548												1.02113	2.92818	1.25	2.01646	1.74419
56.5217	100	68.3333	83.0189	63.3333												1.21528	3.27586	1.4902	1.71548	1.69291
54.5455	112	71.4286	79.2453	72.4138												1.37809	2.98851	1.57692	1.78862	1.48438
53.125	89.7959	67.2131	108.333	77.193												1.25874	3.27485	1.53257	1.7284	1.6092
52.1843	104.495	70.371	89.3169	74.9224												1.18056	2.43094	1.58915	2.12245	1.73228
3.14686	13.2987	6.55961	12.0014	7.20773												1.21947	2.91669	1.57103	1.87649	1.66305
																0.0928226	0.312742	0.166904	0.18528	0.107799
															Colon length	Normal	Model	Aspirin	LR-AFY06L	LR-AFY06H
																6.2	5.3	5.8	4.9	5.8
																6.5	5.1	6.1	4.7	5.6
																6.9	4.9	5.8	5.3	5.5
																6.9	4.4	5.6	5.2	5.7
																7.2	4.1	6	5.5	5.3
																6.4	4.8	5.4	5.1	5.3
																6.5	5	5.3	5.1	6.2
																6.9	5.2	6	5.3	6
																6.6	5	5.6	5.3	5.8
																6.4	4.9	6.1	4.8	5.7
																6.65	4.87	5.77	5.12	5.69
																0.310018	0.3653	0.286938	0.252982	0.284605
																Normal	Model	Aspirin	LR-AFY06L	LR-AFY06H
																	10	3	7	4
																	8	3	6	3
																	9	4	8	3
																	10	3	7	4
																	9	3	7	4
																	9	4	7	4
																	10	3	6	4
																	11	5	8	3
																	9	3	8	4
																	10	4	6	4
																2	9.5	3.5	7	3.7
																	0.849837	0.707107	0.816497	0.483046
