# Supplementary material for: Study on the effect and mechanism of Lacticaseibacillus rhamnosus AFY06 on inflammation-associated colorectal cancer induced by AOM/DSS in mice
Source: Front Microbiol. 2024 Mar 20;15:1382781. doi: 10.3389/fmicb.2024.1382781 (PMC10987852; doi:10.3389/fmicb.2024.1382781)
Supplement: Supplementary file 1 [file Data_Sheet_1.ZIP › DATA/Fig 4/IL-1β-serum.xlsx]

## Sheet: Sheet1
																Normal	Model	Aspirin	LR-AFY06L	LR-AFY06H
																3.14168	24.8397	9.26043	16.012	9.6265
																0.874836	1.17619	0.815136	1.06329	0.918884
		Group
		Normal	0.107	0.121	0.133	0.131	0.125	0.088	0.131	0.149	0.135	0.125
		Model	0.539	0.501	0.539	0.517	0.547	0.576	0.545	0.538	0.523	0.569
		Aspirin	0.231	0.275	0.221	0.227	0.25	0.235	0.234	0.252	0.242	0.248
		LR-AFY06L	0.387	0.389	0.368	0.349	0.331	0.379	0.369	0.401	0.362	0.371
		LR-AFY06H	0.255	0.258	0.265	0.27	0.256	0.219	0.258	0.23	0.249	0.225
		standard curve line
		1.595	0.845	0.383	0.26	0.203
		80	40	20	10	5
		Calculated value
		Group											MEAN	STDEV
		Normal	2.22648	2.95864	3.5862	3.48161	3.16782	1.23284	3.48161	4.42295	3.6908	3.16782	3.14168	0.874836
		Model	24.8188	22.8315	24.8188	23.6682	25.2372	26.7538	25.1326	24.7665	23.982	26.3877	24.8397	1.17619
		Aspirin	8.71131	11.0124	8.18834	8.50212	9.70495	8.92049	8.8682	9.80954	9.28657	9.60036	9.26043	0.815136
		LR-AFY06L	16.8696	16.9742	15.876	14.8824	13.941	16.4513	15.9283	17.6018	15.5622	16.0329	16.012	1.06329
		LR-AFY06H	9.96644	10.1233	10.4894	10.7509	10.0187	8.08374	10.1233	8.65901	9.65265	8.39752	9.6265	0.918884
