# Supplementary material for: Study on the effect and mechanism of Lacticaseibacillus rhamnosus AFY06 on inflammation-associated colorectal cancer induced by AOM/DSS in mice
Source: Front Microbiol. 2024 Mar 20;15:1382781. doi: 10.3389/fmicb.2024.1382781 (PMC10987852; doi:10.3389/fmicb.2024.1382781)
Supplement: Supplementary file 1 [file Data_Sheet_1.ZIP › DATA/Fig 4/IL-6-serum.xlsx]

## Sheet: Sheet1
																Normal	Model	Aspirin	LR-AFY06L	LR-AFY06H
																22.7294	89.7037	43.6342	67.5102	47.1065
																2.38759	4.69839	4.03153	4.13767	3.92942
		Group
		Normal	0.123	0.117	0.116	0.113	0.115	0.125	0.126	0.132	0.125	0.112
		Model	0.285	0.318	0.302	0.304	0.313	0.316	0.301	0.326	0.319	0.291
		Aspirin	0.17	0.179	0.199	0.178	0.19	0.19	0.167	0.163	0.176	0.176
		LR-AFY06L	0.251	0.238	0.237	0.258	0.231	0.244	0.261	0.228	0.254	0.253
		LR-AFY06H	0.2	0.186	0.171	0.206	0.186	0.184	0.193	0.184	0.199	0.176
		standard curve line
		0.063	0.148	0.222	0.402	0.759
		0	31.25	62.5	125	250
		Calculated value
		Group											MEAN	STDEV
		Normal	23.6601	21.5123	21.1544	20.0805	20.7964	24.376	24.734	26.8817	24.376	19.7225	22.7294	2.38759
		Model	81.6496	93.4623	87.7349	88.4508	91.6725	92.7464	87.377	96.326	93.8202	83.7974	89.7037	4.69839
		Aspirin	40.4842	43.7058	50.865	43.3479	47.6434	47.6434	39.4103	37.9785	42.632	42.632	43.6342	4.03153
		LR-AFY06L	69.479	64.8255	64.4675	71.9847	62.3198	66.9732	73.0586	61.2459	70.5528	70.1949	67.5102	4.13767
		LR-AFY06H	51.223	46.2116	40.8422	53.3708	46.2116	45.4956	48.7173	45.4956	50.865	42.632	47.1065	3.92942
