# Supplementary material for: Study on the effect and mechanism of Lacticaseibacillus rhamnosus AFY06 on inflammation-associated colorectal cancer induced by AOM/DSS in mice
Source: Front Microbiol. 2024 Mar 20;15:1382781. doi: 10.3389/fmicb.2024.1382781 (PMC10987852; doi:10.3389/fmicb.2024.1382781)
Supplement: Supplementary file 1 [file Data_Sheet_1.ZIP › DATA/Fig 4/iNOS-serum.xlsx]

## Sheet: Sheet1
																Normal	Model	Aspirin	LR-AFY06L	LR-AFY06H
																11.9067	54.9269	27.0281	37.9509	27.9383
																0.626077	1.76528	1.31404	1.74973	1.60121
	Group
	Normal	0.201	0.214	0.211	0.207	0.215	0.218	0.205	0.208	0.217	0.209
	Model	0.562	0.604	0.595	0.589	0.593	0.573	0.594	0.589	0.614	0.573
	Aspirin	0.355	0.358	0.345	0.33	0.334	0.334	0.336	0.363	0.343	0.336
	LR-AFY06L	0.447	0.453	0.421	0.447	0.455	0.432	0.431	0.455	0.443	0.41
	LR-AFY06H	0.342	0.343	0.364	0.343	0.338	0.369	0.333	0.353	0.354	0.375
	standard curve line
	0.08	0.181	0.252	0.418	0.628
	0	7.8	15.62	31.25	62.5
	Calculated value
	Group											MEAN	STDEV
	Normal	10.8258	12.3049	11.9636	11.5085	12.4187	12.76	11.2809	11.6222	12.6463	11.736	11.9067	0.626077
	Model	51.9004	56.6791	55.6551	54.9724	55.4275	53.1519	55.5413	54.9724	57.8169	53.1519	54.9269	1.76528
	Aspirin	28.3479	28.6892	27.2101	25.5034	25.9585	25.9585	26.1861	29.2581	26.9825	26.1861	27.0281	1.31404
	LR-AFY06L	38.8157	39.4983	35.8574	38.8157	39.7259	37.109	36.9952	39.7259	38.3605	34.6058	37.9509	1.74973
	LR-AFY06H	26.8688	26.9825	29.3719	26.9825	26.4136	29.9408	25.8447	28.1203	28.2341	30.6235	27.9383	1.60121
