# Supplementary material for: Study on the effect and mechanism of Lacticaseibacillus rhamnosus AFY06 on inflammation-associated colorectal cancer induced by AOM/DSS in mice
Source: Front Microbiol. 2024 Mar 20;15:1382781. doi: 10.3389/fmicb.2024.1382781 (PMC10987852; doi:10.3389/fmicb.2024.1382781)
Supplement: Supplementary file 1 [file Data_Sheet_1.ZIP › DATA/Fig 4/NF-κB-serum.xlsx]

## Sheet: Sheet1
																Normal	Model	Aspirin	LR-AFY06L	LR-AFY06H
																198.988	986.258	561.842	744.838	587.915
																20.3965	36.9521	30.3044	35.0082	34.8041
	Group
	Normal	0.206	0.208	0.206	0.213	0.216	0.199	0.221	0.203	0.206	0.226
	Model	0.546	0.55	0.549	0.55	0.536	0.548	0.527	0.515	0.536	0.508
	Aspirin	0.35	0.355	0.35	0.348	0.382	0.367	0.358	0.366	0.38	0.351
	LR-AFY06L	0.434	0.422	0.429	0.438	0.418	0.43	0.457	0.436	0.436	0.465
	LR-AFY06H	0.379	0.361	0.354	0.37	0.354	0.365	0.376	0.401	0.384	0.371
	standard curve line
	0.082	0.221	0.281	0.404	0.617
	0	150	310	620	1250
	Calculated value
	Group											MEAN	STDEV
	Normal	188.365	193.194	188.365	205.265	212.507	171.466	224.578	181.123	188.365	236.649	198.988	20.3965
	Model	1009.19	1018.85	1016.44	1018.85	985.051	1014.02	963.323	934.353	985.051	917.454	986.258	36.9521
	Aspirin	536.01	548.081	536.01	531.182	613.264	577.051	555.324	574.637	608.436	538.424	561.842	30.3044
	LR-AFY06L	738.803	709.832	726.732	748.46	700.176	729.146	794.329	743.631	743.631	813.643	744.838	35.0082
	LR-AFY06H	606.022	562.566	545.667	584.294	545.667	572.223	598.779	659.134	618.093	586.708	587.915	34.8041
