# Supplementary material for: Study on the effect and mechanism of Lacticaseibacillus rhamnosus AFY06 on inflammation-associated colorectal cancer induced by AOM/DSS in mice
Source: Front Microbiol. 2024 Mar 20;15:1382781. doi: 10.3389/fmicb.2024.1382781 (PMC10987852; doi:10.3389/fmicb.2024.1382781)
Supplement: Supplementary file 1 [file Data_Sheet_1.ZIP › DATA/Fig 4/TNF-α-serum.xlsx]

## Sheet: Sheet1
																Normal	Model	Aspirin	LR-AFY06L	LR-AFY06H
																98.0974	232.338	148.852	189.013	152.316
																4.62083	7.18374	5.70529	7.33705	6.70718
	Group
	Normal	0.22	0.219	0.217	0.22	0.207	0.24	0.232	0.219	0.226	0.215
	Model	0.481	0.517	0.475	0.492	0.489	0.493	0.472	0.489	0.506	0.475
	Aspirin	0.329	0.323	0.329	0.332	0.333	0.323	0.325	0.31	0.296	0.326
	LR-AFY06L	0.39	0.393	0.419	0.428	0.385	0.393	0.403	0.39	0.413	0.412
	LR-AFY06H	0.343	0.33	0.322	0.321	0.336	0.301	0.337	0.322	0.337	0.346
	standard curve line
	1.583	0.91	0.365	0.211	0.149
	800	400	200	100	50
	Calculated value
	Group											MEAN	STDEV
	Normal	97.3444	96.8424	95.8383	97.3444	90.8181	107.385	103.369	96.8424	100.357	94.8343	98.0974	4.62083
	Model	228.372	246.444	225.359	233.894	232.388	234.396	223.853	232.388	240.922	225.359	232.338	7.18374
	Aspirin	152.065	149.052	152.065	153.571	154.073	149.052	150.056	142.526	135.498	150.559	148.852	5.70529
	LR-AFY06L	182.688	184.194	197.246	201.765	180.178	184.194	189.214	182.688	194.234	193.732	189.013	7.33705
	LR-AFY06H	159.093	152.567	148.55	148.048	155.579	138.008	156.081	148.55	156.081	160.599	152.316	6.70718
