# Supplementary material for: Study on the effect and mechanism of Lacticaseibacillus rhamnosus AFY06 on inflammation-associated colorectal cancer induced by AOM/DSS in mice
Source: Front Microbiol. 2024 Mar 20;15:1382781. doi: 10.3389/fmicb.2024.1382781 (PMC10987852; doi:10.3389/fmicb.2024.1382781)
Supplement: Supplementary file 1 [file Data_Sheet_1.ZIP › DATA/Fig 5/IL-1β-tissue.xlsx]

## Sheet: Sheet1
																Normal	Model	Aspirin	LR-AFY06L	LR-AFY06H
																16.2575	99.4097	54.4082	75.8761	56.5262
																2.13573	4.33396	3.80578	4.25077	4.27394
		Group
		Normal	0.122	0.127	0.127	0.122	0.136	0.129	0.127	0.136	0.108	0.132
		Model	0.424	0.471	0.463	0.424	0.44	0.442	0.44	0.459	0.429	0.454
		Aspirin	0.277	0.28	0.283	0.243	0.292	0.266	0.266	0.269	0.288	0.261
		LR-AFY06L	0.355	0.363	0.368	0.335	0.374	0.33	0.369	0.364	0.333	0.355
		LR-AFY06H	0.259	0.293	0.301	0.275	0.304	0.29	0.262	0.278	0.282	0.262
		standard curve line
		1.595	0.845	0.383	0.26	0.203
		80	40	20	10	5
		Calculated value
		Group											MEAN	STDEV
		Normal	15.0547	16.3621	16.3621	15.0547	18.7155	16.8851	16.3621	18.7155	11.3939	17.6695	16.2575	2.13573
		Model	94.0231	106.313	104.221	94.0231	98.2069	98.7299	98.2069	103.175	95.3306	101.868	99.4097	4.33396
		Aspirin	55.5848	56.3693	57.1538	46.6944	59.5071	52.7085	52.7085	53.493	58.4612	51.4011	54.4082	3.80578
		LR-AFY06L	75.9807	78.0726	79.38	70.751	80.9489	69.4436	79.6415	78.334	70.228	75.9807	75.8761	4.25077
		LR-AFY06H	50.8781	59.7686	61.8605	55.0619	62.6449	58.9841	51.6626	55.8463	56.8923	51.6626	56.5262	4.27394
