# Supplementary material for: Study on the effect and mechanism of Lacticaseibacillus rhamnosus AFY06 on inflammation-associated colorectal cancer induced by AOM/DSS in mice
Source: Front Microbiol. 2024 Mar 20;15:1382781. doi: 10.3389/fmicb.2024.1382781 (PMC10987852; doi:10.3389/fmicb.2024.1382781)
Supplement: Supplementary file 1 [file Data_Sheet_1.ZIP › DATA/Fig 5/IL-6-tissue.xlsx]

## Sheet: Sheet1
																Normal	Model	Aspirin	LR-AFY06L	LR-AFY06H
																13.5971	207.074	61.9217	133.514	69.0809
																9.70278	15.1212	10.273	13.5849	11.4214
		Group
		Normal	0.064	0.064	0.065	0.057	0.064	0.071	0.062	0.062	0.06	0.076
		Model	0.189	0.163	0.178	0.174	0.173	0.179	0.172	0.173	0.161	0.164
		Aspirin	0.092	0.092	0.082	0.097	0.094	0.092	0.094	0.101	0.085	0.086
		LR-AFY06L	0.133	0.126	0.147	0.121	0.135	0.129	0.136	0.134	0.132	0.122
		LR-AFY06H	0.107	0.095	0.081	0.095	0.095	0.095	0.095	0.095	0.097	0.1
		standard curve line
		0.063	0.148	0.222	0.402	0.759
		0	31.25	62.5	125	250
		Calculated value
		Group											MEAN	STDEV
		Normal	12.7022	12.7022	14.492	0.1736	12.7022	25.2308	9.1226	9.1226	5.543	34.1798	13.5971	9.70278
		Model	236.427	189.892	216.739	209.58	207.79	218.529	206.001	207.79	186.313	191.682	207.074	15.1212
		Aspirin	62.8166	62.8166	44.9186	71.7656	66.3962	62.8166	66.3962	78.9248	50.288	52.0778	61.9217	10.273
		LR-AFY06L	136.198	123.67	161.256	114.721	139.778	129.039	141.568	137.988	134.409	116.511	133.514	13.5849
		LR-AFY06H	89.6636	68.186	43.1288	68.186	68.186	68.186	68.186	68.186	71.7656	77.135	69.0809	11.4214
