# Supplementary material for: Study on the effect and mechanism of Lacticaseibacillus rhamnosus AFY06 on inflammation-associated colorectal cancer induced by AOM/DSS in mice
Source: Front Microbiol. 2024 Mar 20;15:1382781. doi: 10.3389/fmicb.2024.1382781 (PMC10987852; doi:10.3389/fmicb.2024.1382781)
Supplement: Supplementary file 1 [file Data_Sheet_1.ZIP › DATA/Fig 5/iNOS-tissue.xlsx]

## Sheet: Sheet1
																Normal	Model	Aspirin	LR-AFY06L	LR-AFY06H
																5.03283	155.621	81.6637	115.229	84.6219
																2.87656	6.49864	5.38505	5.91948	5.90122
	Group
	Normal	0.106	0.108	0.113	0.123	0.114	0.115	0.119	0.119	0.115	0.115
	Model	0.395	0.381	0.368	0.355	0.379	0.382	0.374	0.389	0.385	0.386
	Aspirin	0.242	0.253	0.255	0.256	0.264	0.261	0.239	0.244	0.239	0.241
	LR-AFY06L	0.315	0.314	0.308	0.306	0.308	0.318	0.311	0.315	0.281	0.308
	LR-AFY06H	0.252	0.245	0.264	0.243	0.25	0.242	0.275	0.259	0.256	0.26
	standard curve line
	0.08	0.181	0.252	0.418	0.628
	0	7.8	15.62	31.25	62.5
	Calculated value
	Group											MEAN	STDEV
	Normal	0.0834	1.2212	4.0657	9.7547	4.6346	5.2035	7.4791	7.4791	5.2035	5.2035	5.03283	2.87656
	Model	164.496	156.531	149.135	141.739	155.393	157.1	152.549	161.082	158.806	159.375	155.621	6.49864
	Aspirin	77.4538	83.7117	84.8495	85.4184	89.9696	88.2629	75.7471	78.5916	75.7471	76.8849	81.6637	5.38505
	LR-AFY06L	118.983	118.415	115.001	113.863	115.001	120.69	116.708	118.983	99.6409	115.001	115.229	5.91948
	LR-AFY06H	83.1428	79.1605	89.9696	78.0227	82.005	77.4538	96.2275	87.1251	85.4184	87.694	84.6219	5.90122
