# Supplementary material for: Study on the effect and mechanism of Lacticaseibacillus rhamnosus AFY06 on inflammation-associated colorectal cancer induced by AOM/DSS in mice
Source: Front Microbiol. 2024 Mar 20;15:1382781. doi: 10.3389/fmicb.2024.1382781 (PMC10987852; doi:10.3389/fmicb.2024.1382781)
Supplement: Supplementary file 1 [file Data_Sheet_1.ZIP › DATA/Fig 5/NF-κB-tissue.xlsx]

## Sheet: Sheet1
																Normal	Model	Aspirin	LR-AFY06L	LR-AFY06H
																118.584	1901.47	254.986	936.998	331.033
																45.8062	104.033	67.9154	98.4278	92.3166
	Group
	Normal	0.136	0.145	0.137	0.131	0.137	0.137	0.14	0.137	0.142	0.136
	Model	0.292	0.279	0.277	0.286	0.29	0.279	0.292	0.302	0.274	0.284
	Aspirin	0.154	0.148	0.148	0.154	0.157	0.142	0.153	0.149	0.147	0.139
	LR-AFY06L	0.205	0.209	0.195	0.213	0.214	0.21	0.206	0.188	0.206	0.21
	LR-AFY06H	0.145	0.153	0.164	0.15	0.167	0.163	0.151	0.157	0.146	0.158
	standard curve line
	0.082	0.221	0.281	0.404	0.617
	0	150	310	620	1250
	Calculated value
	Group											MEAN	STDEV
	Normal	96.856	205.495	108.927	36.501	108.927	108.927	145.14	108.927	169.282	96.856	118.584	45.8062
	Model	1979.93	1823.01	1798.87	1907.51	1955.79	1823.01	1979.93	2100.64	1762.65	1883.36	1901.47	104.033
	Aspirin	314.134	241.708	241.708	314.134	350.347	169.282	302.063	253.779	229.637	133.069	254.986	67.9154
	LR-AFY06L	929.755	978.039	809.045	1026.32	1038.39	990.11	941.826	724.548	941.826	990.11	936.998	98.4278
	LR-AFY06H	205.495	302.063	434.844	265.85	471.057	422.773	277.921	350.347	217.566	362.418	331.033	92.3166
