# Supplementary material for: Study on the effect and mechanism of Lacticaseibacillus rhamnosus AFY06 on inflammation-associated colorectal cancer induced by AOM/DSS in mice
Source: Front Microbiol. 2024 Mar 20;15:1382781. doi: 10.3389/fmicb.2024.1382781 (PMC10987852; doi:10.3389/fmicb.2024.1382781)
Supplement: Supplementary file 1 [file Data_Sheet_1.ZIP › DATA/Fig 5/TNF-α-tissue.xlsx]

## Sheet: Sheet1
																Normal	Model	Aspirin	LR-AFY06L	LR-AFY06H
																156.895	816.549	369.751	543.199	385.314
																15.7068	26.4905	33.9086	16.4492	23.8482
	Group
	Normal	0.086	0.089	0.085	0.085	0.092	0.085	0.081	0.101	0.085	0.097
	Model	0.346	0.348	0.34	0.355	0.365	0.348	0.372	0.354	0.338	0.348
	Aspirin	0.163	0.179	0.158	0.18	0.165	0.193	0.196	0.169	0.173	0.158
	LR-AFY06L	0.243	0.239	0.233	0.248	0.245	0.238	0.248	0.255	0.238	0.238
	LR-AFY06H	0.191	0.185	0.195	0.175	0.177	0.168	0.169	0.176	0.188	0.172
	standard curve line
	1.583	0.91	0.365	0.211	0.149
	800	400	200	100	50
	Calculated value
	Group											MEAN	STDEV
	Normal	150.369	157.899	147.858	147.858	165.429	147.858	137.818	188.02	147.858	177.98	156.895	15.7068
	Model	802.995	808.015	787.934	825.585	850.686	808.015	868.257	823.075	782.914	808.015	816.549	26.4905
	Aspirin	343.646	383.808	331.096	386.318	348.666	418.949	426.48	358.707	368.747	331.096	369.751	33.9086
	LR-AFY06L	544.454	534.414	519.353	557.005	549.474	531.904	557.005	574.575	531.904	531.904	543.199	16.4492
	LR-AFY06H	413.929	398.869	423.97	373.768	378.788	356.197	358.707	376.278	406.399	366.237	385.314	23.8482
