# Supplementary material for: Study on the effect and mechanism of Lacticaseibacillus rhamnosus AFY06 on inflammation-associated colorectal cancer induced by AOM/DSS in mice
Source: Front Microbiol. 2024 Mar 20;15:1382781. doi: 10.3389/fmicb.2024.1382781 (PMC10987852; doi:10.3389/fmicb.2024.1382781)
Supplement: Supplementary file 1 [file Data_Sheet_1.ZIP › DATA/Fig 6/IκBβ.xlsx]

## Sheet: Sheet1
																Normal	Model	Aspirin	LR-AFY06L	LR-AFY06H
																0.204	1	0.576	0.765	0.586
																0.002	0	0.008	0.027	0.023
			Eef2 Ct	Ct	△Ct	△△Ct	2-△△Ct	average	standard deviation
		Model	21.074	23.334	2.26		1
			21.083	23.321	2.238	2.24933	1	1	0
			21.089	23.339	2.25		1
		Normal	21.089	25.612	4.523	2.27367	0.206804
			21.082	25.632	4.55	2.30067	0.202969	0.203967	0.00249277
			21.062	25.618	4.556	2.30667	0.202127
		Aspirin	21.089	24.158	3.069	0.819667	0.566573
			21.102	24.129	3.027	0.777667	0.583309	0.575719	0.00847619
			21.091	24.133	3.042	0.792667	0.577276
		LR-AFY06L	21.085	23.781	2.696	0.446667	0.733736
			21.09	23.694	2.604	0.354667	0.78205	0.764684	0.0268682
			21.092	23.703	2.611	0.361667	0.778265
		LR-AFY06H	21.074	24.136	3.062	0.812667	0.569329
			21.088	24.129	3.041	0.791667	0.577676	0.586438	0.0227908
			21.084	24.041	2.957	0.707667	0.61231
