# Supplementary material for: Study on the effect and mechanism of Lacticaseibacillus rhamnosus AFY06 on inflammation-associated colorectal cancer induced by AOM/DSS in mice
Source: Front Microbiol. 2024 Mar 20;15:1382781. doi: 10.3389/fmicb.2024.1382781 (PMC10987852; doi:10.3389/fmicb.2024.1382781)
Supplement: Supplementary file 1 [file Data_Sheet_1.ZIP › DATA/Fig 6/p50.xlsx]

## Sheet: Sheet1
																Normal	Model	Aspirin	LR-AFY06L	LR-AFY06H
																0.336	1	0.55	0.707	0.557
																0.005	0	0.042	0.024	0.026
			Eef2 Ct	Ct	△Ct	△△Ct	2-△△Ct	average	standard deviation
		Model	21.074	23.002	1.928		1
			21.083	22.987	1.904	1.91133	1	1	0
			21.089	22.991	1.902		1
		Normal	21.089	24.551	3.462	1.55067	0.341352
			21.082	24.579	3.497	1.58567	0.333171	0.33559	0.00501122
			21.062	24.563	3.501	1.58967	0.332248
		Aspirin	21.089	23.983	2.894	0.982667	0.506044
			21.102	23.815	2.713	0.801667	0.573686	0.554481	0.0422468
			21.091	23.779	2.688	0.776667	0.583714
		LR-AFY06L	21.085	23.445	2.36	0.448667	0.73272
			21.09	23.506	2.416	0.504667	0.704823	0.707223	0.0243857
			21.092	23.551	2.459	0.547667	0.684126
		LR-AFY06H	21.074	23.865	2.791	0.879667	0.543493
			21.088	23.769	2.681	0.769667	0.586553	0.557094	0.0255368
			21.084	23.881	2.797	0.885667	0.541237
