# Supplementary material for: Study on the effect and mechanism of Lacticaseibacillus rhamnosus AFY06 on inflammation-associated colorectal cancer induced by AOM/DSS in mice
Source: Front Microbiol. 2024 Mar 20;15:1382781. doi: 10.3389/fmicb.2024.1382781 (PMC10987852; doi:10.3389/fmicb.2024.1382781)
Supplement: Supplementary file 1 [file Data_Sheet_1.ZIP › DATA/Fig 6/p52.xlsx]

## Sheet: Sheet1
																Normal	Model	Aspirin	LR-AFY06L	LR-AFY06H
																0.223	1	0.394	0.582	0.398
																0.004	0	0.011	0.02	0.018
			Eef2 Ct	Ct	△Ct	△△Ct	2-△△Ct	average	standard deviation
		Model	21.074	22.415	1.341		1
			21.083	22.465	1.382	1.37967	1	1	0
			21.089	22.505	1.416		1
		Normal	21.089	24.662	3.573	2.19333	0.218646
			21.082	24.602	3.52	2.14033	0.226827	0.222595	0.00409814
			21.062	24.611	3.549	2.16933	0.222313
		Aspirin	21.089	23.774	2.685	1.30533	0.404628
			21.102	23.865	2.763	1.38333	0.383332	0.394479	0.0106828
			21.091	23.809	2.718	1.33833	0.395477
		LR-AFY06L	21.085	23.215	2.13	0.750333	0.594466
			21.09	23.223	2.133	0.753333	0.593231	0.582458	0.0197387
			21.092	23.309	2.217	0.837333	0.559677
		LR-AFY06H	21.074	23.811	2.737	1.35733	0.390303
			21.088	23.723	2.635	1.25533	0.418897	0.398043	0.0182585
			21.084	23.841	2.757	1.37733	0.38493
