# Supplementary material for: Study on the effect and mechanism of Lacticaseibacillus rhamnosus AFY06 on inflammation-associated colorectal cancer induced by AOM/DSS in mice
Source: Front Microbiol. 2024 Mar 20;15:1382781. doi: 10.3389/fmicb.2024.1382781 (PMC10987852; doi:10.3389/fmicb.2024.1382781)
Supplement: Supplementary file 1 [file Data_Sheet_1.ZIP › DATA/Fig 6/p65.xlsx]

## Sheet: Sheet1
																Normal	Model	Aspirin	LR-AFY06L	LR-AFY06H
																0.159	1	0.431	0.704	0.438
																0.007	0	0.002	0.02	0.022
			Eef2 Ct	Ct	△Ct	△△Ct	2-△△Ct	average	standard deviation
		Model	21.074	22.932	1.858		1
			21.083	22.879	1.796	1.81767	1	1	0
			21.089	22.888	1.799		1
		Normal	21.089	25.551	4.462	2.64433	0.159947
			21.082	25.498	4.416	2.59833	0.165129	0.158833	0.00692006
			21.062	25.603	4.541	2.72333	0.151424
		Aspirin	21.089	24.112	3.023	1.20533	0.433669
			21.102	24.135	3.033	1.21533	0.430674	0.431175	0.00228452
			21.091	24.129	3.038	1.22033	0.429184
		LR-AFY06L	21.085	23.367	2.282	0.464333	0.724806
			21.09	23.456	2.366	0.548333	0.68381	0.704371	0.0204984
			21.092	23.415	2.323	0.505333	0.704498
		LR-AFY06H	21.074	24.002	2.928	1.11033	0.463187
			21.088	24.126	3.038	1.22033	0.429184	0.438353	0.0217507
			21.084	24.144	3.06	1.24233	0.422688
