# Supplementary material for: Study on the effect and mechanism of Lacticaseibacillus rhamnosus AFY06 on inflammation-associated colorectal cancer induced by AOM/DSS in mice
Source: Front Microbiol. 2024 Mar 20;15:1382781. doi: 10.3389/fmicb.2024.1382781 (PMC10987852; doi:10.3389/fmicb.2024.1382781)
Supplement: Supplementary file 1 [file Data_Sheet_1.ZIP › DATA/Fig 7/Bcl-2.xlsx]

## Sheet: Sheet1
																Normal	Model	Aspirin	LR-AFY06L	LR-AFY06H
																0.127	1	0.271	0.514	0.274
																0.005	0	0.008	0.019	0.009
			Eef2 Ct	Ct	△Ct	△△Ct	2-△△Ct	average	standard deviation
		Model	21.074	22.889	1.815		1
			21.083	23.001	1.918	1.88333	1	1	0
			21.089	23.006	1.917		1
		Normal	21.089	25.889	4.8	2.91667	0.132433
			21.082	26.003	4.921	3.03767	0.121779	0.127319	0.00533986
			21.062	25.914	4.852	2.96867	0.127745
		Aspirin	21.089	24.815	3.726	1.84267	0.278806
			21.102	24.872	3.77	1.88667	0.270431	0.270758	0.00788995
			21.091	24.901	3.81	1.92667	0.263036
		LR-AFY06L	21.085	23.992	2.907	1.02367	0.491865
			21.09	23.893	2.803	0.919667	0.528631	0.513709	0.019336
			21.092	23.917	2.825	0.941667	0.520631
		LR-AFY06H	21.074	24.779	3.705	1.82167	0.282894
			21.088	24.836	3.748	1.86467	0.274587	0.273993	0.00921191
			21.084	24.886	3.802	1.91867	0.264499
