# Supplementary material for: Study on the effect and mechanism of Lacticaseibacillus rhamnosus AFY06 on inflammation-associated colorectal cancer induced by AOM/DSS in mice
Source: Front Microbiol. 2024 Mar 20;15:1382781. doi: 10.3389/fmicb.2024.1382781 (PMC10987852; doi:10.3389/fmicb.2024.1382781)
Supplement: Supplementary file 1 [file Data_Sheet_1.ZIP › DATA/Fig 7/Bcl-xL.xlsx]

## Sheet: Sheet1
																Normal	Model	Aspirin	LR-AFY06L	LR-AFY06H
																0.189	1	0.274	0.568	0.283
																0.008	0	0.022	0.021	0.01
			Eef2 Ct	Ct	△Ct	△△Ct	2-△△Ct	average	standard deviation
		Model	21.074	22.748	1.674		1
			21.083	22.803	1.72	1.70533	1	1	0
			21.089	22.811	1.722		1
		Normal	21.089	25.128	4.039	2.33367	0.198379
			21.082	25.223	4.141	2.43567	0.184838	0.189266	0.00789302
			21.062	25.205	4.143	2.43767	0.184582
		Aspirin	21.089	24.662	3.573	1.86767	0.274016
			21.102	24.798	3.696	1.99067	0.251623	0.273652	0.0218492
			21.091	24.556	3.465	1.75967	0.295316
		LR-AFY06L	21.085	23.552	2.467	0.761667	0.589815
			21.09	23.615	2.525	0.819667	0.566573	0.568393	0.0205714
			21.092	23.663	2.571	0.865667	0.548793
		LR-AFY06H	21.074	24.66	3.586	1.88067	0.271558
			21.088	24.569	3.481	1.77567	0.292059	0.282695	0.0103648
			21.084	24.603	3.519	1.81367	0.284467
