# Supplementary material for: Study on the effect and mechanism of Lacticaseibacillus rhamnosus AFY06 on inflammation-associated colorectal cancer induced by AOM/DSS in mice
Source: Front Microbiol. 2024 Mar 20;15:1382781. doi: 10.3389/fmicb.2024.1382781 (PMC10987852; doi:10.3389/fmicb.2024.1382781)
Supplement: Supplementary file 1 [file Data_Sheet_1.ZIP › DATA/Fig 7/Bid.xlsx]

## Sheet: Sheet1
																Normal	Model	Aspirin	LR-AFY06L	LR-AFY06H
																5.838	1	3.673	2.36	3.513
																0.125	0	0.152	0.012	0.257
			Eef2 Ct	Ct	△Ct	△△Ct	2-△△Ct	average	standard deviation
		Model	21.074	22.665	1.591		1
			21.083	22.703	1.62	1.60367	1	1	0
			21.089	22.689	1.6		1
		Normal	21.089	20.162	-0.927	-2.53067	5.77839
			21.082	20.105	-0.977	-2.58067	5.98216	5.83832	0.125148
			21.062	20.141	-0.921	-2.52467	5.7544
		Aspirin	21.089	20.883	-0.206	-1.80967	3.50561
			21.102	20.779	-0.323	-1.92667	3.80176	3.67267	0.151679
			21.091	20.803	-0.288	-1.89167	3.71064
		LR-AFY06L	21.085	21.442	0.357	-1.24667	2.37293
			21.09	21.462	0.372	-1.23167	2.34838	2.35982	0.0123556
			21.092	21.458	0.366	-1.23767	2.35817
		LR-AFY06H	21.074	20.767	-0.307	-1.91067	3.75983
			21.088	20.871	-0.217	-1.82067	3.53244	3.51276	0.257475
			21.084	20.989	-0.095	-1.69867	3.24601
