# Supplementary material for: Study on the effect and mechanism of Lacticaseibacillus rhamnosus AFY06 on inflammation-associated colorectal cancer induced by AOM/DSS in mice
Source: Front Microbiol. 2024 Mar 20;15:1382781. doi: 10.3389/fmicb.2024.1382781 (PMC10987852; doi:10.3389/fmicb.2024.1382781)
Supplement: Supplementary file 1 [file Data_Sheet_1.ZIP › DATA/Fig 7/caspase-8.xlsx]

## Sheet: Sheet1
																Normal	Model	Aspirin	LR-AFY06L	LR-AFY06H
																4.667	1	3.094	1.927	2.961
																0.163	0	0.072	0.032	0.102
			Eef2 Ct	Ct	△Ct	△△Ct	2-△△Ct	average	standard deviation
		Model	21.074	23.001	1.927		1
			21.083	22.894	1.811	1.85267	1	1	0
			21.089	22.909	1.82		1
		Normal	21.089	20.685	-0.404	-2.25667	4.77886
			21.082	20.771	-0.311	-2.16367	4.48052	4.66731	0.162783
			21.062	20.669	-0.393	-2.24567	4.74256
		Aspirin	21.089	21.351	0.262	-1.59067	3.01188
			21.102	21.303	0.201	-1.65167	3.14196	3.09426	0.0716342
			21.091	21.298	0.207	-1.64567	3.12892
		LR-AFY06L	21.085	22.002	0.917	-0.935667	1.91277
			21.09	22.014	0.924	-0.928667	1.90352	1.92671	0.0324786
			21.092	21.971	0.879	-0.973667	1.96383
		LR-AFY06H	21.074	21.404	0.33	-1.52267	2.87322
			21.088	21.387	0.299	-1.55367	2.93562	2.96063	0.102231
			21.084	21.317	0.233	-1.61967	3.07304
